# Supplementary material for: Colonization of islands in the Mona Passage by endemic dwarf geckoes (genus Sphaerodactylus) reconstructed with mitochondrial phylogeny
Source: Ecol Evol. 2013 Oct 16;3(13):4488–500. doi: 10.1002/ece3.770 (PMC3856748; doi:10.1002/ece3.770)
Supplement: Supplementary file 8 [file ece30003-4488-SD8.txt]

Colonization of Islands in theMona Passage by Endemic Dwarf Geckoes (genus 1 
Sphaerodactylus) Reconstructed with Mitochondrial Phylogeny 2 
Díaz-Lameiroet al.  3 
 4 
Supplementary Materials 5 
Supplemental Information 1, FigureS1. Median joiningnetworkof 16S rRNA (Panel A) and 6 
12S rRNA(Panel B) sequences of Sphaerodactylus species from Hispaniola, Puerto Rico, Mona7 
and Desecheo.  Colored circles indicate different haplotypes, the sizeof each circle is equivalent 8 
to itshaplotypefrequency.  Hypothetical ancestors arerepresented byred diamonds.  Distances 9 
exceedingthreemutations separatinghaplotypes and hypothetical ancestors areindicated in the10 
correspondingbranches.   11  12 
 13 
  14 Supplemental Information 2, FigureS2. Median joiningnetworkof 16S and 12S rRNA15 
concatenated sequences ofSphaerodactylus species from Puerto Rico, Monaand Desecheo.  16 
Colored circles indicate different haplotypes; thesizeof each circle is proportional toits 17 
haplotypefrequency.  Hypothetical ancestors arerepresented byred diamonds.  Distances 18 
exceedingthreemutations separatinghaplotypes and hypothetical ancestors areindicated in the19 
correspondingbranches.  20 
 21 
 22 
 23 
 24 Supplemental Information 3, FigureS3 Phylogenetictreeforthe 12S rRNAsequences of 25 
Sphaerodactylus species from Puerto Rico, Mona, Desecheo, Hispaniola, and various Lesser26 
Antilles. Taxawithout identification ofthe specific island oforigin arefrom Puerto Rico, Mona27 
orDesecheo.  Hemidactylus spp. collected in Puerto Rico wereusedas outgroups.  All bootstrap 28 
values areshown forBayesian inferenceand maximum likelihood trees in that order. Open 29 
triangles represent clusters ofrepeated haplotypes from thesamespecies.  LA =Lesser Antilles, 30 
H =Hispaniola. 31 
 32 
 33 
 34 
 35 
 36 
 37 Supporting Information 4, FigureS4 Phylogenetictreeforthe 16S rRNA sequences of 38 
Sphaerodactylus species from Puerto Rico, Mona, Desecheo, Hispaniola (H), Cuba(C), Jamaica39 
(J), Florida(F)and the LesserAntilles (LA).  Taxawithout identification ofthe specific island of 40 
origin arefrom Puerto Rico, Monaor Desecheo.  Hemidactylus spp. collected in Puerto Rico 41 
whereused as outgroups.  Samples downloaded from NCBIareproperlyindicated with the 42 
anachronism (Table S1).  All bootstrap values areshown in thesametreeorder: maximum 43 
likelihood, maximum parsimonyand neighbor joining.  Open triangles areclusters ofrepeated 44 
haplotypes from thesamespecies. 45 
 46 
 47 
  48 Supplemental Information 5, Table S1. Sequencedata downloaded from NCBIGenbank with 49 
referenceand accession number. 50 
Species AccessionCode Reference Fragment
S. armstrongi  X86038 Hass 1996 16S rRNA
S. copei  X86062 Hass 1996 16S rRNA
S. cryphius X86039 Hass 1996 16S rRNA
S. darlingtoni X86040 Hass 1996 16S rRNA
S. elegans X86048 Hass 1996 16S rRNA
S. fantasticus X86058 Hass 1996 16S rRNA
S. gaigeae X86042 Hass 1996 16S rRNA
S. goniorhynchus  X86041 Hass 1996 16S rRNA
S. intermedius X86050 Hass 1996 16S rRNA
S. notatus X86061 Hass 1996 16S rRNA
S. richardi  X86054 Hass 1996 16S rRNA
S. semasiops  X86045 Hass 1996 16S rRNA
S. fantasticus EU191670 Thorpe et al. 2008 12S rRNA
S. roosevelti DQ852713 Fenget al.2007 12S rRNA
S. sabanus  EU191623 Thorpe et al. 2008 12S rRNA
S. sputator EU191624 Thorpe et al. 2008 12S rRNA
 51 
 52 
References 53 
FengJ, Han D, Bauer AM, Zhou K (2007) Interrelationships amonggekkonid geckos inferred 54 
from mitochondrial and nuclear genesequences. Zoological Science, 24, 656-665. 55 
Hass CA (1996)Relationships amongWest Indian geckos of thegenus Sphaerodactylus: a 56 
preliminaryanalysis of mitochondrial 16S ribosomal RNAsequences. In: Contributions 57 
to West Indian Herpetology: A Tributeto Albert Schwartz (eds Powell R, Henderson R), 58 
pp.175-194. SocietyfortheStudyof Amphibians and Reptiles, Ithaca, NY. Contributions 59 
toHerpetology, volume12. 60 
ThorpeRS, Jones AG, MalhotraA, Surget-GrobaY (2008)Adaptiveradiation in Lesser 61 
Antillean lizards: molecularphylogenetics andspecies recognition in the LesserAntillean 62 
dwarfgecko complex Sphaerodactylus fantasticus. Molecular Ecology, 17, 1489-1504. 63 
